# Supplementary material for: 1-Benzoyl-3-chloro­azepan-2-one
Source: Acta Crystallogr Sect E Struct Rep Online. 2009 Sep 9;65(Pt 10):o2383. doi: 10.1107/S1600536809033510 (PMC2970295; doi:10.1107/S1600536809033510)
Supplement: Supplementary file 2 [file e-65-o2383-Isup2.hkl]

# 
# h,k,l, Fc-squared, Fo-squared, sigma(Fo-squared) and status flag 
# 
data_I
_shelx_title ' X in Pna2(1)' 
_shelx_refln_list_code          4 
_shelx_F_calc_maximum      151.72 
_exptl_crystal_F_000       528.00 
_reflns_d_resolution_high  0.8323 
 
loop_ 
 _symmetry_equiv_pos_as_xyz 
 'x, y, z' 
 '-x, -y, z+1/2' 
 'x+1/2, -y+1/2, z' 
 '-x+1/2, y+1/2, z+1/2' 
 
_cell_length_a    19.5640 
_cell_length_b     7.6500 
_cell_length_c     8.4050 
_cell_angle_alpha  90.000 
_cell_angle_beta   90.000 
_cell_angle_gamma  90.000 
 
_shelx_F_squared_multiplier     1.000 
 
loop_ 
 _refln_index_h 
 _refln_index_k 
 _refln_index_l 
 _refln_F_squared_calc 
 _refln_F_squared_meas 
 _refln_F_squared_sigma 
 _refln_observed_status 
   2   0   0     4319.85     3688.62     35.55 o 
   4   0   0     3912.49     3498.71    100.67 o 
   6   0   0      958.32     1058.40     27.42 o 
   8   0   0    12389.37    11612.18    126.19 o 
  10   0   0      884.98      827.56     11.53 o 
  12   0   0      754.85      686.00      9.31 o 
  14   0   0        2.67        1.14      2.05 o 
  16   0   0      275.14      288.00     14.29 o 
  18   0   0       12.52       15.81      2.91 o 
  20   0   0       49.46       43.55      4.39 o 
  22   0   0        6.18       -0.50      3.64 o 
   1   1   0     3257.64     3153.27     56.87 o 
   2   1   0      311.86      310.37      5.49 o 
   3   1   0     2228.64     1995.73     34.68 o 
   4   1   0      583.17      565.37      5.08 o 
   5   1   0       76.72       79.94      2.01 o 
   6   1   0       33.06       27.60      1.48 o 
   7   1   0      157.39      162.42      3.47 o 
   8   1   0      314.11      304.98      5.04 o 
   9   1   0     1534.33     1413.21     11.09 o 
  10   1   0      510.31      496.37      7.33 o 
  11   1   0        0.18       -2.00      2.07 o 
  12   1   0      220.25      214.69      5.38 o 
  13   1   0       50.93       44.86      3.02 o 
  14   1   0      119.78      120.65      4.71 o 
  15   1   0       74.21       65.80      4.75 o 
  16   1   0        0.02       -2.41      2.41 o 
  17   1   0       93.92       88.94      4.87 o 
  18   1   0        9.07        4.35      2.69 o 
  19   1   0       28.94       27.78      3.65 o 
  20   1   0        0.87        0.00      2.53 o 
  21   1   0        0.02       -0.82      4.30 o 
  22   1   0        6.32        9.74      3.36 o 
  23   1   0        0.01        3.21      3.67 o 
   0   2   0      946.70      960.88      9.25 o 
   1   2   0      116.53      108.29      2.26 o 
   2   2   0      109.78      126.82      4.91 o 
   3   2   0      268.64      238.93      5.60 o 
   4   2   0      223.49      209.56      3.54 o 
   5   2   0      870.95      840.70     11.50 o 
   6   2   0       98.40       95.43      2.95 o 
   7   2   0      140.28      146.71     10.12 o 
   8   2   0     1337.16     1293.61     26.23 o 
   9   2   0       35.16       37.31      2.37 o 
  10   2   0       11.46       12.92      1.94 o 
  11   2   0      607.78      549.57      8.65 o 
  12   2   0       74.82       67.18      3.55 o 
  13   2   0       11.38       13.70      2.26 o 
  14   2   0       50.57       44.68      3.69 o 
  15   2   0      312.51      308.60      7.81 o 
  16   2   0      125.81      124.66      5.39 o 
  17   2   0        0.01        1.70      3.73 o 
  18   2   0        1.52       -0.18      2.66 o 
  19   2   0        1.09        2.36      2.53 o 
  20   2   0        6.39       11.69      5.20 o 
  21   2   0       19.56       22.34      3.98 o 
  22   2   0        0.00       -3.48      3.48 o 
   1   3   0      120.55      107.81      2.95 o 
   2   3   0     1300.73     1366.18     11.70 o 
   3   3   0       22.21       26.52      2.23 o 
   4   3   0     1107.75     1209.72      9.91 o 
   5   3   0      288.57      306.07      5.41 o 
   6   3   0     1163.83     1229.04     25.99 o 
   7   3   0      714.77      707.09     23.55 o 
   8   3   0      121.32      115.18      3.85 o 
   9   3   0      195.30      209.81      5.47 o 
  10   3   0      494.86      445.17     17.55 o 
  11   3   0       90.63       88.17      4.04 o 
  12   3   0        1.25        0.44      2.45 o 
  13   3   0        7.10        6.23      2.78 o 
  14   3   0      304.18      290.87      7.55 o 
  15   3   0       37.05       35.84      4.61 o 
  16   3   0        0.71        2.38      2.31 o 
  17   3   0       19.44       17.73      2.86 o 
  18   3   0       80.89       90.13      9.47 o 
  19   3   0        4.17        4.26      2.83 o 
  20   3   0       24.59       24.53      3.77 o 
  21   3   0        1.40        0.24      2.91 o 
  22   3   0        0.39        6.65      2.71 o 
   0   4   0      395.04      398.85      9.39 o 
   1   4   0      479.24      458.22      7.06 o 
   2   4   0        9.04        9.73      1.38 o 
   3   4   0       58.44       50.38      3.89 o 
   4   4   0      176.79      169.23      4.59 o 
   5   4   0      116.67      116.18      4.08 o 
   6   4   0      113.33      107.79      3.95 o 
   7   4   0       69.80       66.27      3.21 o 
   8   4   0      161.23      142.84      4.79 o 
   9   4   0       43.30       36.91      2.99 o 
  10   4   0      164.24      161.29     11.80 o 
  11   4   0      149.57      150.49      5.51 o 
  12   4   0       41.26       36.36      7.47 o 
  13   4   0        4.07        5.04      3.42 o 
  14   4   0      164.34      155.37      6.29 o 
  15   4   0        0.29        2.09      2.56 o 
  16   4   0       65.96       76.21      4.74 o 
  17   4   0        0.87        1.17      3.55 o 
  18   4   0        0.47       -1.05      2.94 o 
  19   4   0       48.92       55.53      5.29 o 
  20   4   0        2.91        2.19      3.24 o 
  21   4   0        5.60        7.78     10.39 o 
   1   5   0      522.61      515.48      8.70 o 
   2   5   0       79.67       78.56      3.69 o 
   3   5   0       11.20        9.34      2.23 o 
   4   5   0      156.13      151.83      4.90 o 
   5   5   0      132.74      117.79      4.43 o 
   6   5   0        2.10        4.32      1.66 o 
   7   5   0       50.33       47.50      3.37 o 
   8   5   0        5.55        8.15      3.73 o 
   9   5   0      128.10      121.39      4.92 o 
  10   5   0      110.95      102.75      4.98 o 
  11   5   0       34.10       35.04      5.40 o 
  12   5   0       36.12       36.49      3.57 o 
  13   5   0        2.74        8.08      2.81 o 
  14   5   0       10.97        3.50      3.27 o 
  15   5   0       24.82       27.10      3.88 o 
  16   5   0        2.64        4.71      6.79 o 
  17   5   0        0.71       -2.87      2.97 o 
  18   5   0        8.88        7.14      6.39 o 
  19   5   0        1.59        2.85      3.57 o 
   0   6   0      719.59      702.85     15.91 o 
   1   6   0       44.86       39.85      3.66 o 
   2   6   0       41.76       47.47      4.43 o 
   3   6   0      315.97      289.53     21.41 o 
   4   6   0      861.62      858.07     21.56 o 
   5   6   0       12.67       16.28      5.26 o 
   6   6   0       18.64       25.44      3.71 o 
   7   6   0       29.57       28.66      3.17 o 
   8   6   0      346.30      333.33     18.39 o 
   9   6   0      112.50       95.75      5.12 o 
  10   6   0       30.64       36.71      3.65 o 
  11   6   0       40.62       41.31      4.77 o 
  12   6   0      109.82      121.43      5.68 o 
  13   6   0        0.11        0.35      3.80 o 
  14   6   0       14.76       14.14      3.32 o 
  15   6   0        0.41       -2.92      2.92 o 
  16   6   0       17.83       21.53      3.98 o 
  17   6   0       11.71        8.02      3.92 o 
   1   7   0      149.67      141.42      9.12 o 
   2   7   0      101.50      100.46      6.41 o 
   3   7   0        0.30       -0.35      8.03 o 
   4   7   0        0.65        0.83      2.65 o 
   5   7   0        0.19        1.29      3.96 o 
   6   7   0        8.45       14.99      3.00 o 
   7   7   0       95.87       88.49      5.08 o 
   8   7   0        1.16        0.89      2.61 o 
   9   7   0        0.21        0.60      2.30 o 
  10   7   0       27.10       28.73      3.73 o 
  11   7   0       33.98       36.96      5.31 o 
  12   7   0        8.66        9.64      3.16 o 
  13   7   0       15.24       20.51      3.59 o 
  14   7   0        3.28        2.62      3.52 o 
  15   7   0        1.90       -1.81      6.19 o 
   0   8   0        4.21        2.47      3.87 o 
   1   8   0        7.12        4.11      2.89 o 
   2   8   0       31.24       28.99      3.68 o 
   3   8   0        8.02       10.98      6.46 o 
   4   8   0       66.97       60.14     13.48 o 
   5   8   0        0.15       -3.05      3.05 o 
   6   8   0        0.13        1.59      2.95 o 
   7   8   0        2.58       11.56      2.94 o 
   8   8   0       15.64       20.97      7.47 o 
   9   8   0       21.36       34.10      4.40 o 
  10   8   0        0.03       -1.65      3.28 o 
  11   8   0       19.90       29.46      6.64 o 
   1   9   0        0.01        3.82      3.64 o 
   2   9   0        0.18        2.83      3.15 o 
   3   9   0       12.17        8.62      3.91 o 
   4   9   0        4.84        2.21      3.35 o 
   2   0   1      126.32      132.58      1.87 o 
   4   0   1     4991.42     4787.37     59.45 o 
   6   0   1     4441.69     4077.80     64.07 o 
   8   0   1     1087.20     1140.79      9.31 o 
  10   0   1       12.06        7.97      1.48 o 
  12   0   1      200.20      194.44      5.14 o 
  14   0   1      293.33      263.40     10.84 o 
  16   0   1       50.34       47.23      3.49 o 
  18   0   1       69.91       65.97      9.65 o 
  20   0   1       79.03       66.64      5.65 o 
  22   0   1       49.00       62.31      5.20 o 
   0   1   1     9011.54     9765.90    109.51 o 
   1   1   1      809.36      765.22      5.33 o 
   2   1   1     4593.68     4504.98     81.52 o 
   3   1   1     3308.62     3144.03     47.33 o 
   4   1   1       39.12       49.15      1.64 o 
   5   1   1      668.74      666.08      5.97 o 
   6   1   1      209.58      217.44      5.78 o 
   7   1   1     1219.03     1199.39      9.78 o 
   8   1   1      520.64      535.39      6.70 o 
   9   1   1       44.69       45.66      2.35 o 
  10   1   1       83.87       86.59      3.37 o 
  11   1   1      124.58      116.61      3.86 o 
  12   1   1       15.55       15.46      2.32 o 
  13   1   1       29.88       24.98      2.51 o 
  14   1   1       17.67       18.60      2.42 o 
  15   1   1      174.90      156.45      5.48 o 
  16   1   1       12.05       15.44      2.55 o 
  17   1   1       21.31       25.70      3.15 o 
  18   1   1       57.75       55.55      4.29 o 
  19   1   1       51.86       51.03      4.57 o 
  20   1   1       23.07       23.92      4.27 o 
  21   1   1        0.37        1.73      2.60 o 
  22   1   1        4.17        9.32      7.40 o 
  23   1   1       40.45       36.82      4.74 o 
   1   2   1     1361.64     1375.11      8.29 o 
   2   2   1     1851.12     1945.76     18.57 o 
   3   2   1     4718.31     4482.44    100.94 o 
   4   2   1      852.26      855.69      7.31 o 
   5   2   1     3632.71     3614.96     53.36 o 
   6   2   1      434.23      450.74      5.98 o 
   7   2   1     1012.04      997.14      9.15 o 
   8   2   1       80.61       86.23      4.73 o 
   9   2   1      731.47      666.92      8.52 o 
  10   2   1      109.44      112.13      4.06 o 
  11   2   1      704.39      680.41      9.48 o 
  12   2   1      192.85      188.40      5.57 o 
  13   2   1      519.08      494.53     22.76 o 
  14   2   1      101.23       94.13      4.47 o 
  15   2   1       93.49       89.83      4.95 o 
  16   2   1       71.29       76.27      7.09 o 
  17   2   1      158.21      166.38      6.26 o 
  18   2   1        4.26       11.77      6.23 o 
  19   2   1        2.20        3.73      4.30 o 
  20   2   1        2.32        3.32      4.61 o 
  21   2   1       62.51       70.58      5.37 o 
  22   2   1       16.57       23.89      3.51 o 
   0   3   1      113.90       95.14      3.83 o 
   1   3   1      340.76      339.53      5.09 o 
   2   3   1       77.13       84.96      2.81 o 
   3   3   1      428.64      444.76     10.96 o 
   4   3   1     2146.10     2179.42     13.53 o 
   5   3   1      266.90      273.52      5.12 o 
   6   3   1      791.30      853.68      8.99 o 
   7   3   1       23.32       23.28      2.15 o 
   8   3   1      363.95      353.03     15.12 o 
   9   3   1       17.46       21.75      2.11 o 
  10   3   1        5.31        4.28      3.76 o 
  11   3   1       36.63       34.17      4.66 o 
  12   3   1      686.55      642.61     10.36 o 
  13   3   1       61.02       52.91      3.95 o 
  14   3   1      349.91      347.49     15.06 o 
  15   3   1       63.39       67.65      4.26 o 
  16   3   1       18.05       18.82      2.83 o 
  17   3   1        4.39        2.20      2.77 o 
  18   3   1       32.53       34.32      7.22 o 
  19   3   1        0.18        4.59      3.31 o 
  20   3   1       36.06       40.68      4.48 o 
  21   3   1        8.17       10.05      3.59 o 
  22   3   1       14.31       20.92      3.87 o 
   1   4   1      349.35      341.45      6.30 o 
   2   4   1        0.64        2.14      1.21 o 
   3   4   1      261.82      242.36      9.15 o 
   4   4   1      496.92      534.19      8.02 o 
   5   4   1     1073.37     1095.73     11.16 o 
   6   4   1       79.97       84.20      3.66 o 
   7   4   1       96.78       86.41      3.75 o 
   8   4   1      165.42      163.24      5.08 o 
   9   4   1      229.84      217.04      5.94 o 
  10   4   1       42.56       42.33      5.56 o 
  11   4   1      150.20      148.43      5.52 o 
  12   4   1      193.30      187.60      9.71 o 
  13   4   1      360.26      346.57      8.67 o 
  14   4   1       89.47       85.71      4.95 o 
  15   4   1        7.37        6.79      2.70 o 
  16   4   1       33.79       31.46      3.83 o 
  17   4   1       48.07       52.23      4.21 o 
  18   4   1        2.37        1.03      2.72 o 
  19   4   1        7.50       10.62      3.05 o 
  20   4   1       20.26       22.65      3.72 o 
  21   4   1       14.79       18.26      4.07 o 
   0   5   1       73.58       68.10      5.09 o 
   1   5   1      349.52      303.58      6.78 o 
   2   5   1       29.34       26.26      5.04 o 
   3   5   1      441.13      431.22     10.95 o 
   4   5   1      309.20      286.23      6.79 o 
   5   5   1       17.28       21.01      3.01 o 
   6   5   1       80.94       77.11      4.01 o 
   7   5   1      138.90      136.25      5.13 o 
   8   5   1       99.85       99.27     10.53 o 
   9   5   1        9.88        8.71      2.64 o 
  10   5   1        1.29        1.16      3.82 o 
  11   5   1      112.21      111.88      9.52 o 
  12   5   1       57.82       56.12      3.97 o 
  13   5   1        6.55        8.85      2.65 o 
  14   5   1       83.89       76.07      4.86 o 
  15   5   1       47.77       56.07      9.27 o 
  16   5   1       78.64       87.70      5.10 o 
  17   5   1        6.34        1.51      3.31 o 
  18   5   1        4.55        1.28      3.04 o 
  19   5   1       37.01       44.27      4.87 o 
   1   6   1      144.73      133.03      5.54 o 
   2   6   1       41.40       43.63      3.42 o 
   3   6   1      120.47      106.25      6.33 o 
   4   6   1       23.29       20.13      3.13 o 
   5   6   1       48.27       47.22      3.72 o 
   6   6   1       62.02       61.22      4.00 o 
   7   6   1       17.77       16.71      2.92 o 
   8   6   1       92.08       95.13      5.33 o 
   9   6   1       28.89       34.50      4.48 o 
  10   6   1       14.67       17.33      3.23 o 
  11   6   1        9.07       14.40      4.45 o 
  12   6   1        2.14        9.48      3.67 o 
  13   6   1        3.80        6.68      2.69 o 
  14   6   1       20.36       27.76      4.66 o 
  15   6   1       27.92       31.84      3.85 o 
  16   6   1       31.69       36.52      4.27 o 
  17   6   1        3.02        2.67      5.33 o 
   0   7   1      241.52      224.02     10.14 o 
   1   7   1       25.68       25.18      3.38 o 
   2   7   1        3.27        2.78      2.86 o 
   3   7   1        4.50        4.65      2.61 o 
   4   7   1       35.10       23.86      3.33 o 
   5   7   1        6.00        3.11      2.75 o 
   6   7   1       11.07       13.88      2.88 o 
   7   7   1       50.23       51.76      4.26 o 
   8   7   1       16.76       11.68      3.51 o 
   9   7   1        8.31        4.71      2.43 o 
  10   7   1        2.12        1.38      7.47 o 
  11   7   1        9.98       13.00      3.32 o 
  12   7   1        2.71        1.42      3.78 o 
  13   7   1        3.97        4.38      2.92 o 
  14   7   1       14.81       14.84      4.07 o 
  15   7   1       27.80       36.20      4.18 o 
   1   8   1       12.29       17.03      5.40 o 
   2   8   1       27.30       27.29      3.90 o 
   3   8   1       33.64       37.94      4.40 o 
   4   8   1        0.10        3.21      2.54 o 
   5   8   1       22.16       25.69      4.07 o 
   6   8   1       58.01       59.84      5.09 o 
   7   8   1        4.28        8.75      3.25 o 
   8   8   1        4.32        3.12      3.48 o 
   9   8   1       21.77       29.57      9.58 o 
  10   8   1       28.23       28.36      4.25 o 
  11   8   1        3.90        1.98      4.45 o 
   0   9   1       66.94       88.83      8.23 o 
   1   9   1        2.57        0.49      5.62 o 
   2   9   1       12.41       14.85      3.99 o 
   3   9   1        0.47        0.39      2.88 o 
   4   9   1        7.21       16.21      3.56 o 
   0   0   2    23018.70    24414.45    215.48 o 
   2   0   2     5120.53     4952.76    123.54 o 
   4   0   2    19293.22    20053.49    417.78 o 
   6   0   2      329.76      370.11      7.79 o 
   8   0   2     2204.42     2301.40     14.13 o 
  10   0   2      350.60      360.30      9.61 o 
  12   0   2      595.72      591.59     14.76 o 
  14   0   2       74.38       71.60      3.87 o 
  16   0   2      194.32      207.43      8.69 o 
  18   0   2       42.67       39.28      3.90 o 
  20   0   2       27.62       33.26     10.08 o 
  22   0   2        1.58       -0.42      5.38 o 
   1   1   2    10215.36    11374.04    102.66 o 
   2   1   2       58.15       54.33      1.86 o 
   3   1   2      261.03      285.57      7.12 o 
   4   1   2      351.51      371.97      4.72 o 
   5   1   2      980.27     1025.95      9.28 o 
   6   1   2      666.16      675.79      7.04 o 
   7   1   2     1476.86     1544.69     38.54 o 
   8   1   2       87.88       86.98      3.15 o 
   9   1   2     1388.32     1424.76     14.84 o 
  10   1   2      407.66      409.71      7.02 o 
  11   1   2       65.19       65.81      3.17 o 
  12   1   2       20.73       20.67      2.22 o 
  13   1   2       79.92       67.67      3.64 o 
  14   1   2       81.22       77.59      4.20 o 
  15   1   2       93.86      101.70      4.52 o 
  16   1   2       48.23       43.56      4.03 o 
  17   1   2       96.69      108.84      5.40 o 
  18   1   2       23.30       23.10      6.59 o 
  19   1   2        0.80        7.08      2.46 o 
  20   1   2        2.54        2.07      2.69 o 
  21   1   2        8.24       10.21      3.34 o 
  22   1   2        2.33        0.98      3.14 o 
   0   2   2      351.26      345.61      6.51 o 
   1   2   2      783.10      838.27      7.78 o 
   2   2   2      279.87      301.20      4.39 o 
   3   2   2     1198.71     1212.38     12.70 o 
   4   2   2      559.08      562.57      6.44 o 
   5   2   2      544.77      564.05      6.67 o 
   6   2   2       99.21      110.10      3.31 o 
   7   2   2      351.99      374.41      6.06 o 
   8   2   2      519.54      530.04      9.58 o 
   9   2   2      156.71      144.35      4.22 o 
  10   2   2        5.68        3.85      1.78 o 
  11   2   2      254.89      247.92      6.07 o 
  12   2   2       68.03       74.94      5.58 o 
  13   2   2       37.00       43.27      3.53 o 
  14   2   2       52.03       52.08      3.60 o 
  15   2   2      137.86      137.16      5.76 o 
  16   2   2       52.37       56.65      6.07 o 
  17   2   2      110.36      108.88      8.44 o 
  18   2   2        1.59        2.28      3.60 o 
  19   2   2        5.98        6.73      3.20 o 
  20   2   2        3.50        5.20      3.02 o 
  21   2   2        3.47        9.44      2.84 o 
  22   2   2        0.71       -0.24      7.06 o 
   1   3   2      479.09      532.71      6.79 o 
   2   3   2     2804.58     3072.54     16.26 o 
   3   3   2      708.74      715.07     14.41 o 
   4   3   2      753.96      839.21      8.85 o 
   5   3   2      627.20      644.70      8.11 o 
   6   3   2     1334.64     1394.76     12.01 o 
   7   3   2        1.39        3.18      2.27 o 
   8   3   2        4.96        3.58      1.65 o 
   9   3   2        7.72        7.11      2.04 o 
  10   3   2      400.75      370.27     12.57 o 
  11   3   2      150.85      147.04      5.22 o 
  12   3   2      218.30      220.63      6.49 o 
  13   3   2       76.00       88.15      4.44 o 
  14   3   2      197.06      198.39      6.68 o 
  15   3   2       27.60       23.04      3.64 o 
  16   3   2       21.83       18.59      3.14 o 
  17   3   2        0.30        7.57      4.90 o 
  18   3   2       29.65       31.63      3.90 o 
  19   3   2        2.50        4.62      4.05 o 
  20   3   2        6.26        9.08      3.21 o 
  21   3   2        3.96        3.14      3.58 o 
   0   4   2      206.07      217.95      7.08 o 
   1   4   2      332.11      347.22      6.35 o 
   2   4   2       91.63       85.67      3.44 o 
   3   4   2       95.67      104.46      8.62 o 
   4   4   2      141.97      139.57     10.11 o 
   5   4   2      126.81      111.51      4.02 o 
   6   4   2       30.14       30.17      5.20 o 
   7   4   2       36.46       34.91      2.83 o 
   8   4   2       87.37       86.81      4.01 o 
   9   4   2      105.78       95.64      4.45 o 
  10   4   2        6.83        9.23      2.77 o 
  11   4   2       92.22       86.58      4.60 o 
  12   4   2       30.67       29.58      4.03 o 
  13   4   2       12.56       14.85      3.05 o 
  14   4   2       86.90       91.53      6.30 o 
  15   4   2       19.61       20.51      3.47 o 
  16   4   2        9.69       12.37      2.89 o 
  17   4   2        5.44        7.24      3.03 o 
  18   4   2        0.59        0.48      3.44 o 
  19   4   2       21.79       28.37      3.94 o 
  20   4   2        4.96        5.21      4.59 o 
   1   5   2      234.53      230.28      6.21 o 
   2   5   2      236.15      227.04      6.07 o 
   3   5   2       60.15       65.86      8.78 o 
   4   5   2       90.06       95.23      4.41 o 
   5   5   2      242.04      240.80      9.87 o 
   6   5   2      133.57      127.29      6.08 o 
   7   5   2      175.25      172.58     10.20 o 
   8   5   2        2.48        2.16      2.78 o 
   9   5   2      202.47      189.07      6.25 o 
  10   5   2      171.03      162.53      9.46 o 
  11   5   2        3.57        1.31      2.80 o 
  12   5   2       60.94       54.47      4.77 o 
  13   5   2       34.50       29.11      3.71 o 
  14   5   2        2.44        1.34      2.96 o 
  15   5   2       11.89       11.32      3.48 o 
  16   5   2        0.73        3.07      2.77 o 
  17   5   2       10.74       16.38      8.75 o 
  18   5   2       22.63       32.84      6.61 o 
  19   5   2        2.10        4.11      3.31 o 
   0   6   2      638.07      655.64     15.94 o 
   1   6   2       39.20       38.31      3.62 o 
   2   6   2       54.83       59.89      6.62 o 
   3   6   2       75.31       78.26      7.02 o 
   4   6   2      291.73      279.44      7.71 o 
   5   6   2        8.66        7.25      2.71 o 
   6   6   2       46.25       49.47     13.59 o 
   7   6   2       26.07       27.92      3.48 o 
   8   6   2      232.81      231.62      7.53 o 
   9   6   2       23.01       28.98      3.26 o 
  10   6   2        4.01        6.65      4.97 o 
  11   6   2       15.61       16.67      3.15 o 
  12   6   2       63.92       60.28      4.77 o 
  13   6   2        3.27        2.10      3.53 o 
  14   6   2        7.60       12.14      3.32 o 
  15   6   2        0.02        2.20      2.73 o 
  16   6   2       12.63        6.78      4.50 o 
  17   6   2       10.48        5.70      3.83 o 
   1   7   2        0.98        3.54      3.01 o 
   2   7   2       44.91       51.51      4.15 o 
   3   7   2      153.71      155.14      6.89 o 
   4   7   2        8.74       12.03      2.95 o 
   5   7   2       97.81      107.19      6.59 o 
   6   7   2       23.96       25.82      6.50 o 
   7   7   2        7.54        8.06      2.94 o 
   8   7   2       12.43       11.73      3.22 o 
   9   7   2       32.16       29.00      4.08 o 
  10   7   2       25.83       29.17      3.60 o 
  11   7   2       53.03       43.35      4.68 o 
  12   7   2        8.32       10.26      3.37 o 
  13   7   2       21.67       29.90      4.04 o 
  14   7   2        1.67       11.81      3.94 o 
   0   8   2       52.81       41.22      6.75 o 
   1   8   2        6.73        9.41      3.11 o 
   2   8   2       44.00       44.01      4.40 o 
   3   8   2       14.38       19.99      5.15 o 
   4   8   2       20.08       14.06      3.60 o 
   5   8   2        1.70        3.10      2.91 o 
   6   8   2        1.37        3.13      3.07 o 
   7   8   2       18.44       25.93      3.80 o 
   8   8   2        6.65        8.48      3.67 o 
   9   8   2        7.79        6.46      3.64 o 
  10   8   2        2.17        0.00      3.72 o 
   2   0   3     1124.07     1126.44     56.80 o 
   4   0   3      186.36      202.30      4.17 o 
   6   0   3     1838.06     1953.67     43.04 o 
   8   0   3      525.50      611.89     28.14 o 
  10   0   3     1379.29     1348.63     12.77 o 
  12   0   3      159.68      138.46      8.53 o 
  14   0   3      165.31      149.74      5.52 o 
  16   0   3       77.23       61.49      4.18 o 
  18   0   3      199.14      201.02     10.52 o 
  20   0   3       25.88       21.66      3.91 o 
  22   0   3       11.65       13.11      3.36 o 
   0   1   3     1426.13     1513.15     14.17 o 
   1   1   3     1280.55     1325.10     18.41 o 
   2   1   3       14.89       16.70      1.46 o 
   3   1   3      649.97      690.05     12.52 o 
   4   1   3      485.07      509.02      8.26 o 
   5   1   3      518.04      565.04     15.99 o 
   6   1   3      844.32      946.16     19.15 o 
   7   1   3      502.99      452.60     12.12 o 
   8   1   3       73.16       75.91      3.31 o 
   9   1   3      214.11      219.91      8.16 o 
  10   1   3       51.32       49.29      4.12 o 
  11   1   3      519.64      500.24     15.63 o 
  12   1   3      139.71      154.45      5.15 o 
  13   1   3       41.45       42.00      3.14 o 
  14   1   3       87.43       86.74      4.54 o 
  15   1   3      171.28      170.60      8.15 o 
  16   1   3       43.80       43.94      3.93 o 
  17   1   3        7.48       -0.65      3.06 o 
  18   1   3        1.29       -0.38      2.99 o 
  19   1   3       71.68       75.44      5.04 o 
  20   1   3       13.06       19.44      5.04 o 
  21   1   3        0.90       -2.96      2.96 o 
  22   1   3        4.72       -1.08      3.50 o 
   1   2   3       62.19       61.79      2.77 o 
   2   2   3        6.73        8.71      1.40 o 
   3   2   3      776.86      805.36      8.28 o 
   4   2   3      606.69      662.34      7.67 o 
   5   2   3      172.97      168.52      7.50 o 
   6   2   3      413.98      438.58      6.74 o 
   7   2   3      214.45      230.92      5.27 o 
   8   2   3      214.36      244.04      5.50 o 
   9   2   3       49.83       45.92      2.71 o 
  10   2   3        6.53        3.53      1.83 o 
  11   2   3        3.88        1.23      2.90 o 
  12   2   3       69.45       71.92      4.04 o 
  13   2   3      339.53      319.00     15.49 o 
  14   2   3       97.17       97.98      4.95 o 
  15   2   3       28.07       23.87      4.07 o 
  16   2   3       19.85       22.36      3.53 o 
  17   2   3       40.82       44.86      5.15 o 
  18   2   3       52.77       48.80      4.37 o 
  19   2   3        0.03        1.67      2.70 o 
  20   2   3        3.57        3.60      3.18 o 
  21   2   3       26.36       31.78      7.18 o 
   0   3   3     1423.57     1496.62     17.06 o 
   1   3   3      668.59      725.12      8.58 o 
   2   3   3      222.44      248.74      5.70 o 
   3   3   3       79.10       74.98      3.20 o 
   4   3   3     1467.92     1429.00     31.86 o 
   5   3   3       54.88       74.12      3.26 o 
   6   3   3      330.52      344.30      6.67 o 
   7   3   3       74.57       73.09      6.12 o 
   8   3   3      699.27      722.67     10.01 o 
   9   3   3      109.58      102.32      4.34 o 
  10   3   3      227.39      226.93      9.17 o 
  11   3   3        1.44       -0.51      2.50 o 
  12   3   3      243.81      241.88      6.93 o 
  13   3   3       32.69       37.66      6.05 o 
  14   3   3       54.89       60.64      4.09 o 
  15   3   3       14.50       19.21      5.13 o 
  16   3   3      112.92      122.75      5.78 o 
  17   3   3        3.57        1.76      3.23 o 
  18   3   3       37.48       38.03      4.24 o 
  19   3   3        1.35        2.45      3.05 o 
  20   3   3       21.07       20.24      4.12 o 
  21   3   3        9.18       16.45      3.64 o 
   1   4   3      287.42      310.39      6.45 o 
   2   4   3       69.30       65.57      6.12 o 
   3   4   3      113.69      101.12      3.85 o 
   4   4   3      158.87      167.91      5.06 o 
   5   4   3      165.13      155.55      5.00 o 
   6   4   3      183.87      195.20      8.58 o 
   7   4   3      118.64      121.67      4.82 o 
   8   4   3       25.32       25.06      2.90 o 
   9   4   3      264.13      282.69      7.10 o 
  10   4   3        6.80        4.54      2.63 o 
  11   4   3       11.77       11.35      2.97 o 
  12   4   3      166.50      156.24      6.20 o 
  13   4   3       21.12       20.29      3.17 o 
  14   4   3       22.61       21.61      3.43 o 
  15   4   3       27.23       31.63      9.92 o 
  16   4   3        4.96        4.54      2.49 o 
  17   4   3       28.16       25.17      3.96 o 
  18   4   3        1.61        3.73      3.82 o 
  19   4   3        1.78        6.80      2.96 o 
   0   5   3      413.57      403.88     11.55 o 
   1   5   3       66.87       60.96      3.72 o 
   2   5   3       75.98       77.41      3.93 o 
   3   5   3       99.18      102.88      4.28 o 
   4   5   3       31.45       28.31      4.03 o 
   5   5   3       79.60       80.24      4.26 o 
   6   5   3        3.30        2.76      2.21 o 
   7   5   3       90.79       84.44      4.53 o 
   8   5   3      132.50      123.53      5.40 o 
   9   5   3       25.50       27.71      3.29 o 
  10   5   3       28.55       29.82      4.07 o 
  11   5   3       92.66       98.00      5.37 o 
  12   5   3       42.75       39.21      4.07 o 
  13   5   3       15.65       13.22      3.36 o 
  14   5   3       57.99       61.61      7.13 o 
  15   5   3       36.04       46.06      4.15 o 
  16   5   3       11.57       18.38      3.17 o 
  17   5   3        5.73        7.98      3.63 o 
  18   5   3        1.61        5.29      4.16 o 
   1   6   3      139.51      127.08      5.62 o 
   2   6   3      129.95      128.18      5.47 o 
   3   6   3       31.68       33.09      3.35 o 
   4   6   3       31.01       34.19      3.35 o 
   5   6   3        5.49        6.29      2.56 o 
   6   6   3        5.81        8.60      4.12 o 
   7   6   3      115.19      108.89      5.30 o 
   8   6   3        0.36       -0.36      2.54 o 
   9   6   3       26.16       23.51      3.50 o 
  10   6   3       70.06       68.74      5.15 o 
  11   6   3       45.13       44.18      4.06 o 
  12   6   3       42.20       55.00      4.44 o 
  13   6   3       33.27       23.05      4.24 o 
  14   6   3       22.15       30.07      3.89 o 
  15   6   3       17.00       14.25      3.88 o 
  16   6   3       10.45       18.63      3.77 o 
   0   7   3      108.51      109.33      7.97 o 
   1   7   3       46.16       37.26      4.31 o 
   2   7   3       39.15       37.96      4.28 o 
   3   7   3       51.61       52.92      4.61 o 
   4   7   3        9.04        6.97      4.84 o 
   5   7   3       21.49       17.00      4.93 o 
   6   7   3        7.48        8.86      3.82 o 
   7   7   3       52.08       60.27      5.01 o 
   8   7   3        7.11        6.40      3.08 o 
   9   7   3        7.18        1.78      3.12 o 
  10   7   3        6.41        8.16      7.11 o 
  11   7   3       27.33       24.32      4.15 o 
  12   7   3        1.17       -0.09      3.20 o 
  13   7   3        5.60        8.93      3.12 o 
   1   8   3       34.08       41.28      4.34 o 
   2   8   3        4.01       10.77      2.99 o 
   3   8   3        1.95        2.75      5.17 o 
   4   8   3        4.08       12.93      3.12 o 
   5   8   3        0.19        4.35      2.62 o 
   6   8   3        7.68        7.92      3.15 o 
   7   8   3       10.20       18.11      4.50 o 
   8   8   3        1.16       -0.47      3.28 o 
   9   8   3       17.43       17.87      5.47 o 
   0   0   4      572.83      626.07     10.55 o 
   2   0   4       16.27       16.38      3.04 o 
   4   0   4     2314.30     2421.62     57.19 o 
   6   0   4      287.54      278.60      9.58 o 
   8   0   4      516.87      516.64      8.15 o 
  10   0   4       55.06       58.31      3.29 o 
  12   0   4       43.36       44.77      3.12 o 
  14   0   4        3.85        6.82      6.50 o 
  16   0   4      121.25      119.62      5.55 o 
  18   0   4       33.56       40.54      4.04 o 
  20   0   4        2.75       -0.65      4.99 o 
   1   1   4      376.58      385.58      5.99 o 
   2   1   4       29.23       29.86      2.04 o 
   3   1   4     1099.30     1229.54     24.01 o 
   4   1   4       30.03       30.00      3.58 o 
   5   1   4     1562.52     1634.69     46.73 o 
   6   1   4      396.26      416.66      9.62 o 
   7   1   4      449.16      462.93     18.18 o 
   8   1   4      264.62      275.55      6.14 o 
   9   1   4       52.28       52.79      3.18 o 
  10   1   4       28.14       25.28      2.73 o 
  11   1   4      140.68      143.50      5.21 o 
  12   1   4       75.62       76.88      5.24 o 
  13   1   4      242.23      243.30      6.99 o 
  14   1   4        3.46        7.27      2.60 o 
  15   1   4       17.36       21.57      5.42 o 
  16   1   4       25.49       26.43      3.35 o 
  17   1   4       12.75       13.48      4.79 o 
  18   1   4       23.17       17.38      3.57 o 
  19   1   4        3.96       -1.13      7.15 o 
  20   1   4        1.80        7.84      8.05 o 
  21   1   4       14.78       15.22      4.02 o 
   0   2   4      545.34      603.02     10.99 o 
   1   2   4      603.03      623.89      8.03 o 
   2   2   4      426.98      478.70      7.09 o 
   3   2   4      649.64      673.47      8.50 o 
   4   2   4      173.91      193.74     12.30 o 
   5   2   4      485.93      542.15      8.02 o 
   6   2   4       52.17       50.45      5.83 o 
   7   2   4     1079.17     1075.53     11.73 o 
   8   2   4       19.19       16.53      2.34 o 
   9   2   4       84.04       77.25      3.77 o 
  10   2   4       53.12       47.04      3.36 o 
  11   2   4        4.28       -3.03      4.48 o 
  12   2   4      124.60      123.63      5.30 o 
  13   2   4      151.83      154.91      7.02 o 
  14   2   4       47.03       55.36      6.28 o 
  15   2   4       36.61       37.27      3.71 o 
  16   2   4        2.91        0.64      2.39 o 
  17   2   4       23.67       21.98      3.47 o 
  18   2   4        9.21       11.32      4.00 o 
  19   2   4        2.47       -0.64      3.21 o 
  20   2   4        2.76        3.06      2.91 o 
   1   3   4       76.35       85.24      3.69 o 
   2   3   4     1538.99     1550.95     13.67 o 
   3   3   4       73.67       70.28      3.45 o 
   4   3   4      131.38      141.10      4.46 o 
   5   3   4        6.28        8.42      2.56 o 
   6   3   4      476.39      471.00      8.25 o 
   7   3   4       63.09       68.30      3.72 o 
   8   3   4       33.50       36.76      3.09 o 
   9   3   4        5.07        6.41      2.28 o 
  10   3   4      194.03      185.54      8.29 o 
  11   3   4       61.23       58.09      3.88 o 
  12   3   4       32.98       36.80      4.25 o 
  13   3   4       36.76       35.18      3.67 o 
  14   3   4       58.97       61.98      4.32 o 
  15   3   4        5.21        6.60      2.99 o 
  16   3   4       51.20       59.03      4.61 o 
  17   3   4        0.09        1.48      2.69 o 
  18   3   4        1.35        3.48      3.78 o 
  19   3   4        1.05        4.21      2.93 o 
  20   3   4        1.00       -3.55      3.55 o 
   0   4   4      204.36      201.61      7.97 o 
   1   4   4      309.22      300.35      9.72 o 
   2   4   4      359.78      340.91      7.35 o 
   3   4   4      271.80      273.96      6.74 o 
   4   4   4      103.20       93.62      4.77 o 
   5   4   4      132.03      145.19      5.12 o 
   6   4   4       17.78       22.52      3.06 o 
   7   4   4       65.45       54.92      4.91 o 
   8   4   4       72.41       72.57      4.55 o 
   9   4   4      106.91      102.76      5.04 o 
  10   4   4       10.52        8.71      2.76 o 
  11   4   4       89.01      101.43      5.38 o 
  12   4   4        3.27        4.16      2.17 o 
  13   4   4       23.19       27.22      5.04 o 
  14   4   4       28.90       24.16      6.57 o 
  15   4   4       41.60       40.55      4.56 o 
  16   4   4        7.05        0.42      5.58 o 
  17   4   4        5.23        3.75      3.09 o 
  18   4   4        9.43       19.57      3.11 o 
  19   4   4        7.94       18.94      5.35 o 
   1   5   4      100.41       83.95      4.43 o 
   2   5   4       86.60       86.22      4.38 o 
   3   5   4       68.33       72.71      4.07 o 
   4   5   4       47.80       52.97      3.59 o 
   5   5   4      151.05      140.11      6.62 o 
   6   5   4      219.37      201.55      6.85 o 
   7   5   4       75.85       85.21      4.76 o 
   8   5   4       17.43       21.18      3.27 o 
   9   5   4      119.49      118.07      5.61 o 
  10   5   4       34.82       38.55      4.05 o 
  11   5   4       77.63       74.15      5.30 o 
  12   5   4       23.94       26.30     10.46 o 
  13   5   4       34.90       46.43      4.45 o 
  14   5   4       61.09       63.28      4.96 o 
  15   5   4        9.17       -0.11      4.95 o 
  16   5   4        1.38        3.11      3.54 o 
  17   5   4        9.13       12.26      3.63 o 
   0   6   4       82.20       91.27      6.93 o 
   1   6   4        0.67       -0.04      2.76 o 
   2   6   4       73.03       85.44      4.80 o 
   3   6   4        4.59        3.94      4.21 o 
   4   6   4      155.60      177.98     10.92 o 
   5   6   4       12.65       11.73      3.15 o 
   6   6   4       25.38       29.12      5.69 o 
   7   6   4        5.94        5.31      2.98 o 
   8   6   4        9.60       10.82      3.16 o 
   9   6   4       13.35        7.39      3.58 o 
  10   6   4       14.34       14.01      3.43 o 
  11   6   4        9.00        4.04      3.46 o 
  12   6   4       40.17       45.57      4.61 o 
  13   6   4        4.36        1.99      3.30 o 
  14   6   4        0.99        2.85      3.55 o 
  15   6   4        2.29       -0.50      6.19 o 
   1   7   4       28.26       21.59      3.69 o 
   2   7   4        7.21        7.64      7.29 o 
   3   7   4      115.36      119.35      6.25 o 
   4   7   4        1.95        3.17      4.54 o 
   5   7   4       41.78       43.85      4.33 o 
   6   7   4       17.40       16.01      3.64 o 
   7   7   4        0.67        1.97      4.14 o 
   8   7   4        5.46       10.32      3.07 o 
   9   7   4       24.84       26.16      5.92 o 
  10   7   4       20.38       20.00      4.95 o 
  11   7   4        2.36        0.02      3.02 o 
  12   7   4        1.82        4.78      5.98 o 
   0   8   4       26.57       23.89      6.52 o 
   1   8   4        4.78        9.85      5.62 o 
   2   8   4        5.44        8.04      3.33 o 
   3   8   4       12.98       17.85      3.82 o 
   4   8   4       21.23       24.58      8.39 o 
   5   8   4        6.41       12.05      3.70 o 
   6   8   4        7.26        7.89      3.86 o 
   2   0   5     1572.68     1549.48    114.89 o 
   4   0   5      131.66      133.95      4.25 o 
   6   0   5      120.85      120.18      4.23 o 
   8   0   5        2.46        6.12      1.76 o 
  10   0   5     1072.98     1061.83     57.66 o 
  12   0   5      197.49      181.38      7.34 o 
  14   0   5       80.20       79.78      4.82 o 
  16   0   5       45.83       39.03      4.03 o 
  18   0   5       41.75       46.50      4.77 o 
  20   0   5       16.35       19.89      3.66 o 
   0   1   5      825.65      896.77     14.50 o 
   1   1   5      211.09      216.74      5.22 o 
   2   1   5      153.55      162.12      4.75 o 
   3   1   5      110.69      111.09      4.03 o 
   4   1   5       99.00       99.04      6.01 o 
   5   1   5      146.41      174.14      5.88 o 
   6   1   5        5.27        8.05      2.25 o 
   7   1   5      151.66      161.57      6.24 o 
   8   1   5      102.52      104.21      4.64 o 
   9   1   5      106.58       98.98      7.05 o 
  10   1   5      154.19      153.58      6.75 o 
  11   1   5      367.30      347.42      8.42 o 
  12   1   5       16.04        6.55      3.37 o 
  13   1   5       32.42       34.72      3.80 o 
  14   1   5      102.16       90.33      9.05 o 
  15   1   5       43.01       42.22      5.17 o 
  16   1   5       10.75        8.52      2.90 o 
  17   1   5       14.53        9.95      3.59 o 
  18   1   5        4.64        4.75      6.61 o 
  19   1   5       55.79       53.44      5.22 o 
  20   1   5        0.72       -1.48      3.40 o 
   1   2   5      282.69      296.44      7.89 o 
   2   2   5      227.11      242.72      9.37 o 
   3   2   5        0.17        1.70      1.52 o 
   4   2   5       13.33       23.17     10.64 o 
   5   2   5       50.44       47.98      3.29 o 
   6   2   5       71.66       77.62      3.83 o 
   7   2   5       17.46       17.29      2.92 o 
   8   2   5        4.54        4.43      2.19 o 
   9   2   5       68.11       70.83      5.06 o 
  10   2   5      171.93      181.04      6.18 o 
  11   2   5       94.88       84.57      4.88 o 
  12   2   5        9.99        6.92      3.05 o 
  13   2   5       99.34       97.17      5.15 o 
  14   2   5       39.56       42.40      4.72 o 
  15   2   5        2.02        2.14      4.86 o 
  16   2   5        0.61       -1.45      6.14 o 
  17   2   5       17.41       13.00      3.80 o 
  18   2   5       39.92       45.16      4.79 o 
  19   2   5        0.20        5.54      9.36 o 
   0   3   5      168.10      153.81      6.98 o 
   1   3   5       11.38       10.11      2.09 o 
   2   3   5       58.27       53.96      3.35 o 
   3   3   5       55.39       55.68      8.62 o 
   4   3   5      333.27      336.51     15.06 o 
   5   3   5      163.28      159.93      7.16 o 
   6   3   5       68.69       56.24      3.64 o 
   7   3   5       51.56       52.00      3.69 o 
   8   3   5      135.05      136.36      5.41 o 
   9   3   5        0.60       -1.40      2.95 o 
  10   3   5      108.24      105.28      5.17 o 
  11   3   5        9.02       14.50      2.86 o 
  12   3   5       51.64       49.50      4.01 o 
  13   3   5        7.70       11.34      2.99 o 
  14   3   5        6.44        2.62      3.04 o 
  15   3   5        7.28        6.56      3.13 o 
  16   3   5       66.50       66.10      5.50 o 
  17   3   5       10.46        7.99      4.30 o 
  18   3   5       11.65       11.17      3.26 o 
   1   4   5      191.76      190.62      6.02 o 
   2   4   5       22.86       20.86      3.09 o 
   3   4   5        8.14       13.63      2.45 o 
   4   4   5      114.72      110.48     14.07 o 
   5   4   5       16.56       16.45      4.43 o 
   6   4   5       10.51       11.98      4.34 o 
   7   4   5       27.80       27.64      4.68 o 
   8   4   5       36.27       32.09      3.50 o 
   9   4   5      168.72      175.38      6.45 o 
  10   4   5        3.30        4.74      2.69 o 
  11   4   5        4.12        5.62      2.76 o 
  12   4   5        6.03        6.89      3.26 o 
  13   4   5        9.71        9.68      3.05 o 
  14   4   5       11.19        6.86      4.23 o 
  15   4   5        5.49        2.43      3.21 o 
  16   4   5        6.33        9.00      3.91 o 
  17   4   5       19.35       21.69      7.49 o 
   0   5   5      228.85      238.16     10.14 o 
   1   5   5       16.87       19.73      5.26 o 
   2   5   5      156.79      138.27      5.91 o 
   3   5   5        6.35        7.32      4.00 o 
   4   5   5       75.66       69.49      4.39 o 
   5   5   5       14.53       16.39      3.80 o 
   6   5   5       30.01       28.04      3.34 o 
   7   5   5       31.23       35.03      3.77 o 
   8   5   5      124.89      116.05      6.09 o 
   9   5   5        6.03        2.11      3.14 o 
  10   5   5       19.81       17.70      5.94 o 
  11   5   5       58.70       59.28      9.18 o 
  12   5   5       15.75       15.67      3.56 o 
  13   5   5        9.17        7.53      4.66 o 
  14   5   5        7.82       -0.55      3.70 o 
  15   5   5       25.74       30.74      4.77 o 
   1   6   5       50.04       40.51      4.29 o 
   2   6   5       83.32       91.75      7.83 o 
   3   6   5        0.82        1.69      4.41 o 
   4   6   5       14.51       13.63      3.39 o 
   5   6   5        7.75        7.53      2.99 o 
   6   6   5       82.98       91.99      5.73 o 
   7   6   5       66.24       66.47      6.01 o 
   8   6   5       13.11       10.48      5.06 o 
   9   6   5        2.70        6.31      5.65 o 
  10   6   5       45.91       53.13      4.82 o 
  11   6   5       18.08       20.53      4.09 o 
  12   6   5       34.32       26.42      4.48 o 
  13   6   5        3.99       -2.00      3.55 o 
   0   7   5       32.76       39.19      6.75 o 
   1   7   5       14.11       13.02      3.91 o 
   2   7   5        4.57        5.44      3.18 o 
   3   7   5       54.61       54.45      4.83 o 
   4   7   5        4.20        4.45      3.13 o 
   5   7   5        1.37        1.08      4.30 o 
   6   7   5       24.52       28.06      4.13 o 
   7   7   5       10.05       14.78      4.48 o 
   8   7   5        1.21       -0.82      3.35 o 
   9   7   5       18.01       23.73      4.05 o 
   0   0   6      242.94      264.66      9.01 o 
   2   0   6       56.10       55.93      6.59 o 
   4   0   6      331.70      344.60     11.81 o 
   6   0   6      110.09      106.19      4.57 o 
   8   0   6      151.87      149.41      5.35 o 
  10   0   6       58.80       59.24      4.31 o 
  12   0   6      150.30      164.27      6.58 o 
  14   0   6       75.82       74.07      6.10 o 
  16   0   6       33.21       30.47      4.63 o 
  18   0   6       11.09       11.19      3.74 o 
   1   1   6       63.49       70.87      3.75 o 
   2   1   6       70.62       73.16      5.63 o 
   3   1   6      150.50      146.51      6.10 o 
   4   1   6       11.72       13.55      2.83 o 
   5   1   6       91.42       96.02      8.73 o 
   6   1   6       95.08      109.18      4.50 o 
   7   1   6      143.88      135.36      5.36 o 
   8   1   6       64.23       56.43      4.06 o 
   9   1   6       95.27       90.16      7.13 o 
  10   1   6       21.22       24.24      3.12 o 
  11   1   6       34.41       34.81      3.66 o 
  12   1   6       60.53       63.91      4.41 o 
  13   1   6       29.73       31.73      4.41 o 
  14   1   6        5.41        0.39      6.52 o 
  15   1   6        5.43       10.16      4.39 o 
  16   1   6        3.13        2.20      3.27 o 
  17   1   6       20.99       25.89      4.48 o 
  18   1   6        0.63        2.73      3.32 o 
   0   2   6      266.02      282.84      9.69 o 
   1   2   6      236.95      245.70      6.53 o 
   2   2   6       53.67       52.24      3.66 o 
   3   2   6      363.91      371.45     23.74 o 
   4   2   6      286.45      273.00      7.19 o 
   5   2   6       82.10       77.82      4.19 o 
   6   2   6       70.99       83.35      4.41 o 
   7   2   6      287.51      276.26     16.72 o 
   8   2   6       44.39       45.76      3.74 o 
   9   2   6       40.98       44.11      5.56 o 
  10   2   6        7.82        7.74      2.80 o 
  11   2   6       12.68        8.61      3.24 o 
  12   2   6       45.14       47.57      4.05 o 
  13   2   6       36.72       32.89      3.93 o 
  14   2   6       17.47       17.59      3.63 o 
  15   2   6        1.21        5.88      3.11 o 
  16   2   6       12.16       13.96      3.52 o 
  17   2   6        1.69        7.14      3.15 o 
  18   2   6        8.64       11.09      3.34 o 
   1   3   6       93.87       81.02      4.37 o 
   2   3   6      486.44      460.18      9.28 o 
   3   3   6      121.84      126.34      5.27 o 
   4   3   6       18.42       13.56      3.37 o 
   5   3   6       45.43       49.80      3.73 o 
   6   3   6      281.39      260.13      7.49 o 
   7   3   6      101.04       99.78      5.19 o 
   8   3   6       39.47       39.08      4.18 o 
   9   3   6        1.47       -2.07      2.46 o 
  10   3   6       37.42       37.72      4.17 o 
  11   3   6       17.11       13.45      3.15 o 
  12   3   6        5.87        7.07      2.65 o 
  13   3   6        1.53        1.40      4.54 o 
  14   3   6       23.39       23.67      3.91 o 
  15   3   6        3.78        6.59      5.17 o 
  16   3   6        8.04       12.49      3.55 o 
  17   3   6        0.87       -1.23      3.63 o 
   0   4   6       73.13       90.73      6.89 o 
   1   4   6      159.58      161.67      6.29 o 
   2   4   6       61.38       56.73      4.10 o 
   3   4   6      157.28      149.07      6.28 o 
   4   4   6      102.74      111.22      5.33 o 
   5   4   6      156.52      153.64      6.33 o 
   6   4   6       36.95       44.41      7.99 o 
   7   4   6      136.51      123.91      5.89 o 
   8   4   6       38.16       36.84      4.43 o 
   9   4   6       16.30       23.82      3.50 o 
  10   4   6        9.61        3.78      3.16 o 
  11   4   6       22.22       30.55      4.70 o 
  12   4   6        6.00        7.95      3.14 o 
  13   4   6       25.18       21.25      4.29 o 
  14   4   6        7.58        5.02      3.75 o 
  15   4   6       45.38       51.87      9.00 o 
   1   5   6      103.80       98.69      5.44 o 
   2   5   6       17.65       13.21      3.25 o 
   3   5   6        2.31        6.82      2.70 o 
   4   5   6       26.07       20.37      3.63 o 
   5   5   6        8.44        3.98      3.28 o 
   6   5   6       25.55       22.29      4.11 o 
   7   5   6       48.77       51.72      4.30 o 
   8   5   6       15.81       20.63      3.69 o 
   9   5   6       22.97       24.52      3.73 o 
  10   5   6       20.91       17.72      3.80 o 
  11   5   6       24.80       22.12      4.26 o 
  12   5   6        0.65       -1.17      3.67 o 
  13   5   6       18.70       22.37      4.18 o 
   0   6   6        7.74       10.89      4.14 o 
   1   6   6        8.05        1.66      3.37 o 
   2   6   6        9.53        7.65      4.61 o 
   3   6   6        2.41        4.36      3.07 o 
   4   6   6       28.34       26.80      3.86 o 
   5   6   6        9.10        9.98      3.64 o 
   6   6   6        2.85        6.76      3.53 o 
   7   6   6        2.36        2.64      4.30 o 
   8   6   6       23.51       26.92      4.63 o 
   9   6   6        5.66        5.99      3.79 o 
  10   6   6        2.77        6.77      3.53 o 
  11   6   6        8.39        4.00      6.03 o 
   1   7   6        1.96        6.21      4.05 o 
   2   7   6        3.61        0.80      3.47 o 
   3   7   6       24.77       29.26      4.09 o 
   4   7   6        4.67        4.22      4.36 o 
   5   7   6       18.97       24.07      4.78 o 
   6   7   6        3.01        1.21      3.70 o 
   2   0   7      199.89      194.06      6.18 o 
   4   0   7       96.76      101.44      6.05 o 
   6   0   7      239.66      217.48     15.23 o 
   8   0   7       35.64       38.16      3.61 o 
  10   0   7      189.38      187.26     17.07 o 
  12   0   7       69.32       68.66      4.84 o 
  14   0   7       50.03       44.84      4.88 o 
  16   0   7       13.79       17.21      3.61 o 
   0   1   7       38.15       35.82      4.54 o 
   1   1   7       68.60       72.63      8.06 o 
   2   1   7        4.62        5.93      2.34 o 
   3   1   7       66.38       69.14      5.63 o 
   4   1   7       69.89       66.31      4.04 o 
   5   1   7       60.95       63.29      4.25 o 
   6   1   7       41.63       42.97      3.66 o 
   7   1   7       23.05       20.54      3.39 o 
   8   1   7       22.55       22.48      3.24 o 
   9   1   7       31.80       28.72      4.07 o 
  10   1   7       43.87       38.74      5.20 o 
  11   1   7       75.28       78.36      5.06 o 
  12   1   7        4.08        3.72      3.12 o 
  13   1   7        9.02        8.96      3.32 o 
  14   1   7       18.39       19.34      8.68 o 
  15   1   7       24.63       25.45      3.93 o 
  16   1   7       25.63       22.52      4.17 o 
   1   2   7      111.08      111.58      6.30 o 
   2   2   7       81.19       74.79      4.65 o 
   3   2   7       81.68       80.50      4.76 o 
   4   2   7       15.04       14.43      3.06 o 
   5   2   7      219.32      228.29      7.35 o 
   6   2   7       30.30       36.45      5.60 o 
   7   2   7      139.86      148.94     17.31 o 
   8   2   7       19.24       19.83      3.47 o 
   9   2   7       75.13       71.03      4.81 o 
  10   2   7       56.07       58.09      4.32 o 
  11   2   7       25.13       20.33      3.96 o 
  12   2   7       15.40       26.28      8.05 o 
  13   2   7       36.13       42.62      6.70 o 
  14   2   7       18.78       19.44      7.96 o 
  15   2   7       33.47       35.82     17.55 o 
  16   2   7        3.85        6.90      5.71 o 
   0   3   7      128.86      122.18      7.74 o 
   1   3   7       11.02        7.29      3.33 o 
   2   3   7       65.62       67.82      4.45 o 
   3   3   7       29.61       38.54      3.68 o 
   4   3   7       41.95       36.81      3.90 o 
   5   3   7       20.31       21.37      4.14 o 
   6   3   7       49.44       47.28      4.43 o 
   7   3   7        9.28        6.47      3.07 o 
   8   3   7        9.15       14.72      5.42 o 
   9   3   7       10.54       17.96      3.29 o 
  10   3   7       11.49       13.46      3.40 o 
  11   3   7        4.19        3.10      2.85 o 
  12   3   7        5.26        7.77      2.64 o 
  13   3   7        0.21        5.81      2.69 o 
  14   3   7        4.55        8.10      3.29 o 
  15   3   7        0.60        3.02      3.14 o 
   1   4   7       72.16       67.39      5.69 o 
   2   4   7       35.16       43.42      8.01 o 
   3   4   7        5.48        2.81      2.92 o 
   4   4   7       16.49       18.20      3.45 o 
   5   4   7       29.76       32.75      3.93 o 
   6   4   7       18.07       17.72      3.53 o 
   7   4   7       12.92        8.62      3.37 o 
   8   4   7        3.15        5.86      2.94 o 
   9   4   7       55.63       45.98      5.35 o 
  10   4   7       13.03       11.77      3.78 o 
  11   4   7        3.65        1.01      3.44 o 
  12   4   7        4.26        7.61      3.45 o 
  13   4   7       13.70       20.52      3.83 o 
   0   5   7       20.62       16.29      5.17 o 
   1   5   7        2.58        3.15      2.81 o 
   2   5   7        0.93       -3.08      3.08 o 
   3   5   7        1.94        1.66      3.60 o 
   4   5   7        7.40        8.77      4.70 o 
   5   5   7        0.20        1.09      2.85 o 
   6   5   7        0.06        2.63      2.85 o 
   7   5   7        1.73        6.08      4.50 o 
   8   5   7       35.22       32.70      4.50 o 
   9   5   7        3.62        8.35      6.37 o 
  10   5   7        3.56       -1.08      3.94 o 
  11   5   7       14.68       19.08      3.75 o 
   1   6   7       16.32       16.57      3.84 o 
   2   6   7       30.61       30.65      4.58 o 
   3   6   7        2.99        0.45      3.41 o 
   4   6   7        2.02        5.55      4.05 o 
   5   6   7       20.53       18.79      4.32 o 
   6   6   7       49.71       64.22      5.22 o 
   7   6   7       26.50       21.98      4.26 o 
   0   0   8      233.76      213.69     10.36 o 
   2   0   8       25.56       25.61      3.47 o 
   4   0   8       26.75       25.48      3.43 o 
   6   0   8      139.13      135.30      6.14 o 
   8   0   8      106.07      110.90      5.71 o 
  10   0   8       14.26       13.33      5.56 o 
  12   0   8        6.71        8.71      3.04 o 
  14   0   8        4.06       -0.02      3.51 o 
   1   1   8       41.88       39.62      6.97 o 
   2   1   8       61.92       63.72      4.61 o 
   3   1   8       34.74       41.01      3.87 o 
   4   1   8       12.57       12.43      3.94 o 
   5   1   8      110.02      114.88      5.63 o 
   6   1   8        0.87       -0.41      3.13 o 
   7   1   8       45.13       43.13      4.18 o 
   8   1   8       13.80       12.06      3.27 o 
   9   1   8       12.20        6.13      3.59 o 
  10   1   8       39.65       45.09      4.48 o 
  11   1   8       21.78       22.90      3.91 o 
  12   1   8        3.56        9.09      3.26 o 
  13   1   8       19.26       27.86      4.02 o 
  14   1   8        1.08        0.73      3.42 o 
   0   2   8        1.40       -1.89      3.96 o 
   1   2   8       68.54       56.81      4.95 o 
   2   2   8       70.26       61.17      4.88 o 
   3   2   8       90.10       88.74      5.46 o 
   4   2   8      112.38      107.46     14.36 o 
   5   2   8       23.79       22.77      3.70 o 
   6   2   8       10.74        6.01      3.45 o 
   7   2   8       31.74       30.72      3.93 o 
   8   2   8       29.44       25.30      4.18 o 
   9   2   8        7.25        7.87      3.44 o 
  10   2   8        8.59       11.36      5.35 o 
  11   2   8        8.15        3.62      3.54 o 
  12   2   8        3.28        2.36      4.75 o 
  13   2   8        5.34        1.02      3.68 o 
   1   3   8       25.41       25.75      4.07 o 
   2   3   8      131.76      126.30     11.19 o 
   3   3   8        2.89        7.45      9.15 o 
   4   3   8        2.72        2.44      3.28 o 
   5   3   8       14.19       18.69      3.81 o 
   6   3   8       88.68       81.58      5.67 o 
   7   3   8        6.07       12.82      3.36 o 
   8   3   8        8.10       10.80      7.11 o 
   9   3   8        5.41        2.34      3.30 o 
  10   3   8        8.32       16.05      3.27 o 
  11   3   8        0.70       -2.72      4.84 o 
  12   3   8        0.35       -2.36      3.16 o 
   0   4   8       36.42       32.89      7.33 o 
   1   4   8       43.31       42.32      4.66 o 
   2   4   8        7.11        5.21      4.14 o 
   3   4   8       26.63       26.24      4.04 o 
   4   4   8        2.36       10.01      3.27 o 
   5   4   8       41.64       45.99     10.60 o 
   6   4   8       10.53       16.20      3.43 o 
   7   4   8       24.07       28.85      4.29 o 
   8   4   8       30.79       38.70      4.83 o 
   9   4   8        9.63        1.08      3.94 o 
  10   4   8        8.85        4.00      5.08 o 
   1   5   8        9.72       17.85      4.72 o 
   2   5   8       27.91       34.67      4.29 o 
   3   5   8        7.22        2.81      3.42 o 
   4   5   8        1.02       -3.60      3.60 o 
   5   5   8        7.97        6.63      3.85 o 
   6   5   8        9.27        8.98      3.68 o 
   2   0   9        4.29        4.02      4.48 o 
   4   0   9        5.01       -2.44      3.69 o 
   6   0   9      106.33       96.68      5.98 o 
   8   0   9       35.00       32.31      5.78 o 
  10   0   9        5.17        2.78      3.69 o 
   0   1   9       26.44       29.96      5.98 o 
   1   1   9       21.09       16.54      4.48 o 
   2   1   9       30.43       35.13      4.29 o 
   3   1   9       43.59       33.86      4.61 o 
   4   1   9       47.93       48.12      9.02 o 
   5   1   9        4.67        9.78      3.32 o 
   6   1   9       53.33       48.90      5.12 o 
   7   1   9       21.71       17.16      4.11 o 
   8   1   9       34.76       33.87      7.27 o 
   9   1   9        9.10        2.62      7.00 o 
  10   1   9        3.10        1.05      3.29 o 
   1   2   9        0.12        0.56      4.18 o 
   2   2   9       15.22       16.00      4.88 o 
   3   2   9        3.43        9.52      9.18 o 
   4   2   9        4.16        0.69      3.43 o 
   5   2   9       23.08       22.84      4.01 o 
   6   2   9        8.51        6.52      3.66 o 
   7   2   9       16.74       13.51      3.95 o 
   8   2   9        1.01       -0.50      3.39 o 
   9   2   9        7.79        9.04      6.43 o 
   0   3   9       20.05       11.11      5.58 o 
   1   3   9        9.05        7.77      4.63 o 
   2   3   9        0.76        0.00      3.07 o 
   3   3   9        0.76       -0.67      2.79 o 
   4   3   9       10.44       20.35      3.58 o 
   5   3   9        1.42        7.12      5.04 o 
   6   3   9       25.09       28.48      4.46 o 
   7   3   9        1.32        2.24      3.06 o 
   1   4   9       10.21        5.74      4.45 o 
   2   4   9       10.59        7.20      3.67 o 
   3   4   9        4.55        7.96      5.44 o 
   0   0  10       35.75       36.89      6.66 o 
   2   0  10        5.26        3.84      3.67 o 
   1   1  10       46.55       47.70      5.40 o 
   2   1  10       12.34       11.47      5.58 o 
                                                 
